# Supplementary material for: Investigation of Flavonoid Scaffolds as DAX1 Inhibitors against Ewing Sarcoma through Pharmacoinformatic and Dynamic Simulation Studies
Source: Int J Mol Sci. 2023 May 26;24(11):9332. doi: 10.3390/ijms24119332 (PMC10253386; doi:10.3390/ijms24119332)
Supplement: Supplementary file 1 [file ijms-24-09332-s001.zip]

Archive with 1 entries (1 files):
- ijms-2389426-supplementary.pdf
